# Supplementary material for: Does management support drive sustained agile usage? a serial mediation model and cIPMA perspective
Source: PLoS One. 2025 Feb 5;20(2):e0316538. doi: 10.1371/journal.pone.0316538 (PMC11798488; doi:10.1371/journal.pone.0316538)
Supplement: S1 Data — (XLSX) [file pone.0316538.s001.xlsx]

## Sheet: Sheet1
Response Number	Age	Gender	Agile Experience	Company Size	Team Size	ATLS01	ATLS02	ATCE01	ATCE02	ATCE03	ATESG01	ATESG02	ATESG03	ATCCC01	ATCC02	SAU01	SAU02	SAU03	SAU04	SAU05	SAU06	SAU07	SAU08	Res01	Res02	Res03	Rob01	Rob02	Per01	Sel01	Cap01	Cap02	Con01	Ali01	Ali02	AT01	AT02	AT03	AT04	AT05	MS01	MS02	MS03	MS04	MS05
1	2	0	0	1	1	5	5	5	5	5	5	5	5	5	5	4	5	5	5	5	5	4	4	5	5	5	5	5	5	5	5	5	5	5	4	4	5	5	5	5	5	4	5	5	5
2	3	0	2	0	1	4	3	3	3	4	2	4	4	3	3	2	2	2	3	4	4	3	3	3	4	4	4	4	3	3	3	3	3	3	3	3	3	3	4	4	2	2	3	3	2
3	2	0	1	0	0	3	5	5	5	5	3	3	3	3	4	3	4	4	4	3	4	3	4	5	5	4	4	4	5	5	5	5	5	5	5	4	4	4	4	4	5	5	5	5	3
4	1	1	0	1	1	4	4	4	4	4	4	4	4	3	3	4	4	4	4	4	4	4	4	4	4	4	4	4	4	4	4	4	4	4	4	4	3	4	4	4	4	4	4	4	4
5	1	0	1	0	0	5	5	4	4	3	5	5	5	5	5	4	4	4	4	4	5	2	2	4	4	4	4	4	4	4	4	4	4	4	4	4	3	4	4	4	4	4	4	4	4
6	2	0	1	0	2	5	5	5	5	5	5	5	4	5	5	5	3	5	5	5	2	4	5	5	5	5	5	5	5	3	2	5	4	5	5	5	5	5	5	4	5	5	5	5	5
7	1	0	0	1	1	4	5	4	5	4	3	4	4	3	5	5	4	4	5	4	5	2	4	4	4	4	5	3	4	4	5	4	5	5	4	4	3	4	4	5	5	4	4	5	4
8	2	0	1	0	2	3	3	3	4	2	4	3	4	2	3	4	3	3	4	4	4	3	4	4	4	4	4	4	4	4	4	4	4	4	4	3	4	4	4	4	4	3	3	3	3
9	3	1	2	1	2	4	4	5	5	5	5	4	3	3	4	3	4	4	5	4	5	4	4	4	4	5	5	4	4	5	3	4	5	5	5	3	4	4	5	5	4	4	4	4	5
11	2	0	2	1	4	3	4	5	4	3	3	4	3	4	4	4	3	4	3	4	4	3	4	3	4	4	3	3	4	1	2	3	3	3	4	3	3	3	3	3	3	3	2	3	3
12	2	0	1	0	0	3	3	2	1	3	4	3	3	1	1	3	3	3	4	4	4	3	2	4	4	4	4	4	4	3	4	4	3	3	3	3	3	3	3	3	3	3	3	3	4
13	1	0	1	1	1	3	4	5	5	4	3	4	4	2	4	4	5	4	4	4	4	4	5	5	5	4	4	3	4	5	4	4	4	5	4	4	4	5	4	4	5	4	5	5	4
16	2	0	1	1	1	4	5	4	5	4	5	2	4	4	5	5	4	5	5	4	5	3	5	4	4	4	4	4	5	4	5	4	5	5	4	4	4	4	4	4	4	4	4	4	3
17	2	0	3	0	1	4	4	5	4	5	4	3	5	3	5	5	4	4	5	4	5	4	4	5	4	5	4	4	5	3	4	4	4	5	5	4	5	4	4	4	5	5	4	4	5
18	2	0	2	1	2	4	5	4	5	4	4	4	4	3	4	5	4	4	4	4	4	2	2	4	4	3	2	4	4	3	4	4	4	4	5	4	4	4	4	4	4	4	4	4	4
19	3	0	3	1	3	5	5	5	5	5	5	5	5	4	5	5	5	5	5	5	5	4	4	5	5	5	5	5	5	5	5	5	5	5	5	5	5	5	5	5	5	5	5	5	5
20	2	0	0	0	1	3	4	5	4	3	3	5	2	2	3	4	4	3	3	3	3	2	4	3	3	4	4	3	4	2	4	4	5	4	5	3	2	3	4	4	4	5	5	5	4
21	2	0	2	1	2	5	5	4	4	4	4	3	4	3	3	4	4	4	4	4	4	4	4	4	4	4	4	4	5	4	4	4	4	4	5	4	4	4	4	3	4	4	4	3	4
22	2	0	2	1	1	4	4	4	3	5	4	3	4	4	4	3	4	4	3	3	3	3	4	3	3	4	4	4	4	3	4	3	4	4	3	4	4	4	4	4	4	3	3	3	3
23	2	0	1	1	3	4	5	5	4	4	5	3	4	3	4	4	3	3	4	4	3	3	5	4	5	5	5	5	4	4	4	5	5	4	3	4	5	5	5	3	5	4	4	5	4
24	2	0	2	0	1	5	5	5	5	5	5	3	5	5	5	5	4	4	4	4	4	3	4	4	5	4	4	4	4	4	4	4	4	3	4	4	4	4	4	4	4	4	4	4	4
25	1	0	1	1	4	4	5	3	4	5	4	4	4	4	5	4	5	5	5	5	5	4	4	5	5	5	3	4	5	4	5	5	4	5	5	5	4	5	4	4	5	4	5	5	4
26	2	0	2	0	1	4	5	5	5	5	5	4	5	5	5	4	5	5	5	5	5	5	5	4	5	4	5	5	5	4	5	4	5	5	5	5	5	4	5	5	5	5	4	5	5
27	2	0	1	1	3	4	5	5	5	4	4	2	4	3	3	3	3	4	4	3	3	4	2	3	4	4	2	3	4	2	4	2	2	2	4	3	4	4	4	4	4	4	4	4	4
28	2	0	1	1	1	5	5	5	5	4	5	5	5	3	5	5	5	5	5	5	5	5	5	5	5	5	5	5	5	5	5	5	5	5	5	5	4	3	4	4	5	5	5	5	5
29	2	0	0	0	2	1	1	1	1	1	1	1	1	2	1	2	1	2	1	2	1	1	2	2	1	1	4	3	1	1	1	1	2	1	1	2	2	2	2	2	1	2	1	1	1
30	3	0	3	0	1	4	4	4	4	5	5	5	4	4	4	5	4	4	4	4	4	5	4	4	4	4	4	4	4	4	3	4	3	5	4	4	5	4	4	5	5	5	4	4	4
31	2	0	1	0	2	5	5	4	5	5	4	5	5	3	4	4	4	4	5	4	3	4	4	5	4	4	4	5	4	5	5	5	5	5	4	4	5	5	5	5	4	3	4	4	4
32	1	0	1	1	2	4	4	4	4	3	4	2	4	4	4	4	4	4	4	4	4	4	4	4	4	4	4	4	5	3	5	5	4	4	4	4	4	4	4	4	4	4	4	4	3
33	1	0	0	0	2	5	4	4	4	3	5	3	3	4	4	4	4	4	5	3	3	4	3	5	4	5	4	3	3	3	3	5	5	4	4	4	3	4	3	5	3	4	3	3	3
34	1	1	0	1	3	5	5	4	4	5	4	3	4	4	4	4	4	4	3	4	4	4	4	4	3	4	3	3	4	3	4	4	3	4	4	4	4	4	3	4	4	4	4	4	3
35	1	0	0	0	1	3	5	2	3	5	4	5	4	5	5	4	4	4	4	4	4	4	4	5	4	4	5	4	4	5	4	5	5	4	5	5	5	5	4	5	5	5	5	5	3
36	1	1	0	0	0	3	3	4	4	4	4	4	5	5	5	3	3	3	3	3	3	3	3	3	3	3	4	3	3	3	3	3	3	3	3	2	3	2	2	2	2	3	3	3	2
37	3	0	2	1	2	3	5	4	5	3	5	5	4	3	3	5	4	4	5	5	4	1	2	4	4	4	4	3	4	4	5	4	4	4	5	3	3	3	3	3	4	5	4	4	3
38	2	0	1	1	2	5	5	3	4	4	5	3	5	3	5	5	5	5	5	5	5	5	5	5	5	5	5	5	5	5	5	5	5	4	3	3	3	3	3	3	3	3	3	3	3
39	2	1	0	0	2	4	5	5	4	4	5	5	5	4	4	5	5	5	5	5	4	5	5	5	5	5	5	5	5	5	5	5	5	5	5	5	4	4	5	5	5	5	5	5	5
40	2	0	1	0	1	3	4	5	3	3	2	2	5	4	3	5	4	2	3	4	1	4	3	5	4	3	3	4	4	2	5	4	4	4	3	3	5	4	2	4	2	2	2	2	1
41	2	0	1	1	2	4	4	3	4	3	4	4	4	4	4	4	4	4	4	4	4	3	3	3	3	4	4	3	4	3	3	3	3	3	3	3	3	3	3	3	3	3	3	3	3
42	2	0	2	1	1	4	4	5	5	4	4	5	4	3	4	3	3	4	5	5	5	3	3	4	4	5	5	4	4	4	3	3	3	4	5	4	4	4	5	5	4	4	5	4	3
43	1	0	1	1	2	5	5	5	5	5	5	5	5	3	5	5	5	5	5	5	5	5	5	5	5	5	5	5	5	5	5	5	5	5	5	4	5	5	5	5	5	5	5	5	5
44	2	0	1	0	2	4	4	5	5	5	4	4	4	5	5	5	5	4	4	4	3	3	4	4	4	4	4	4	4	3	4	4	4	4	4	3	4	3	3	3	4	4	4	4	4
45	2	1	2	0	1	4	4	4	3	4	4	5	5	3	4	5	4	4	4	4	4	4	4	5	4	4	4	4	4	4	4	4	4	4	4	5	4	4	4	4	5	4	4	4	4
46	3	0	4	0	2	4	4	5	5	4	4	4	4	4	4	3	4	3	4	4	3	3	4	4	4	4	4	4	4	4	4	4	3	3	4	4	4	4	3	4	3	3	4	4	4
48	1	0	1	0	2	3	3	3	2	4	5	4	3	4	4	4	4	3	3	3	4	3	4	3	3	2	4	3	4	3	4	3	4	4	3	3	4	4	3	4	4	4	3	3	3
49	1	0	0	0	0	3	4	5	4	3	3	4	5	5	5	3	3	3	3	3	3	3	4	4	4	4	5	4	5	5	4	4	4	5	5	3	3	3	4	4	4	4	5	4	4
50	1	0	1	0	0	3	4	4	4	3	4	3	5	4	5	4	4	4	4	4	4	4	1	4	3	4	4	4	5	5	5	4	4	4	5	4	4	4	4	4	4	5	4	4	4
51	2	1	2	0	3	4	5	5	5	3	4	5	5	4	5	4	4	4	5	4	4	3	4	5	4	4	5	5	4	4	4	4	4	4	5	4	4	4	4	4	4	4	4	4	4
53	2	0	0	1	2	4	3	4	3	4	4	4	3	3	3	3	3	4	3	3	3	3	3	3	4	3	3	3	4	4	4	3	4	4	4	3	4	3	3	3	4	4	4	3	3
54	2	0	1	0	1	4	4	4	5	4	4	3	2	3	4	4	3	4	4	4	4	4	3	5	5	4	4	4	4	3	4	4	4	4	4	4	4	4	4	4	5	4	5	4	3
55	1	0	1	1	1	4	4	4	4	4	3	4	3	3	4	3	4	4	3	3	4	4	3	4	4	4	4	4	4	3	3	4	4	4	4	4	4	3	4	4	5	4	4	4	4
56	5	0	3	1	1	5	5	5	5	4	5	5	5	4	4	4	4	5	5	5	5	3	5	5	4	4	5	4	4	2	4	3	4	4	4	5	4	5	4	5	4	4	4	4	4
57	2	0	1	0	2	3	4	3	3	3	3	3	4	3	3	3	4	3	4	3	4	3	3	3	4	3	4	3	3	4	3	3	3	4	4	3	3	3	3	3	3	4	3	3	3
58	2	1	0	0	0	4	4	4	4	3	3	4	3	3	3	3	3	3	4	4	4	3	3	4	4	4	4	3	4	3	4	4	3	4	4	4	4	4	3	4	4	4	4	4	4
59	2	0	1	1	3	4	5	4	4	4	5	3	4	4	4	5	5	5	5	5	5	4	4	5	5	5	4	4	4	4	4	4	5	5	5	4	5	5	5	5	4	5	5	5	5
60	2	0	1	0	2	3	4	5	5	5	4	4	4	3	4	3	2	2	4	3	3	2	3	4	4	4	5	4	4	4	4	4	5	4	4	4	4	4	4	4	4	5	4	4	3
61	2	0	3	0	0	4	4	4	5	5	4	3	4	3	5	3	4	4	4	4	3	3	3	4	4	4	4	3	4	4	3	4	3	4	4	4	3	4	4	4	3	3	4	4	3
62	2	1	2	0	4	5	5	5	5	5	5	5	5	4	5	5	5	5	5	5	5	3	5	5	5	5	5	5	5	5	5	5	5	5	5	5	5	5	5	5	5	5	5	5	5
63	2	1	1	1	2	5	5	5	5	5	5	5	5	3	5	5	5	5	5	5	5	5	5	5	5	5	5	5	5	5	5	5	5	5	5	5	5	5	5	5	5	5	5	5	5
65	2	1	2	0	2	4	5	4	5	4	5	4	3	3	4	4	3	5	5	4	4	5	4	4	4	5	4	4	5	5	4	4	3	4	4	4	4	4	4	5	5	3	4	4	5
66	2	0	1	1	0	4	5	3	4	4	4	4	3	3	4	4	2	3	4	4	4	2	2	4	4	4	3	4	4	2	4	4	4	4	4	2	3	3	3	3	4	4	4	4	4
67	2	1	2	0	1	4	4	4	5	4	4	5	4	3	4	4	2	3	4	4	4	3	4	4	4	4	4	4	4	4	4	4	4	4	4	4	4	4	4	4	4	1	3	4	2
69	2	1	1	1	0	4	4	4	4	4	5	5	5	4	5	4	4	4	4	4	4	4	4	4	4	4	4	4	4	2	4	4	4	4	4	3	4	2	3	4	3	3	4	4	4
70	2	0	2	1	0	5	5	5	5	5	5	5	4	2	5	5	4	4	5	4	4	5	5	5	5	5	4	4	5	5	5	5	5	5	5	5	5	5	5	5	5	4	5	5	4
71	1	0	1	1	3	5	5	5	5	5	5	5	5	5	5	4	4	4	4	4	4	4	5	5	5	4	5	4	5	4	4	4	4	4	4	5	5	5	5	5	5	5	5	5	5
72	2	0	1	1	1	3	3	4	4	3	4	4	3	2	2	3	4	3	4	4	4	4	4	3	3	3	3	3	4	4	4	4	3	4	4	4	3	4	4	4	3	4	4	4	4
73	2	0	2	0	2	5	5	5	5	4	4	5	5	5	5	5	5	5	5	5	5	5	5	5	5	5	5	4	4	4	5	5	5	5	5	5	5	5	5	4	5	5	5	5	5
74	2	0	1	0	0	5	5	4	4	4	4	5	3	3	4	5	4	3	5	3	4	3	5	4	5	4	3	3	4	5	4	5	4	4	5	4	4	3	3	3	4	5	3	4	4
75	1	0	1	1	1	3	4	5	3	5	5	3	3	3	5	3	1	2	4	1	5	4	1	1	3	3	2	4	3	1	1	1	1	4	1	3	3	4	3	5	1	1	5	5	1
76	1	0	1	0	0	2	2	2	2	2	2	2	2	2	2	2	2	3	2	3	2	2	2	3	2	3	2	2	2	3	2	2	2	2	2	2	3	3	2	3	3	2	3	2	2
78	3	0	4	0	1	4	4	5	5	4	4	4	4	5	5	4	4	4	5	4	5	2	3	5	5	4	5	5	5	5	5	5	5	5	5	4	4	5	5	5	5	4	5	5	3
79	2	0	0	0	0	5	5	5	4	5	5	5	4	4	4	4	4	4	4	4	4	4	4	4	4	4	4	4	4	4	4	4	4	4	4	4	4	4	4	4	4	4	4	4	4
80	2	0	1	1	1	4	5	5	4	3	3	4	2	2	3	4	3	3	5	4	3	3	4	5	3	5	4	4	4	3	5	5	3	4	4	4	4	3	4	5	5	5	5	4	3
81	2	0	1	0	0	5	5	5	5	5	4	3	5	4	5	4	3	4	4	4	3	3	5	4	4	4	4	5	5	5	5	5	5	5	5	1	1	1	1	1	1	1	1	1	1
82	2	0	2	0	1	4	5	5	5	5	4	4	3	3	4	5	4	5	5	5	5	2	5	5	5	5	5	4	5	4	5	5	5	5	5	4	4	4	4	4	5	5	5	5	5
83	2	1	1	1	2	4	5	5	4	4	5	4	4	3	5	4	4	4	4	4	4	3	4	4	4	4	4	4	4	3	4	3	4	4	4	4	4	4	4	4	4	3	4	4	3
84	1	0	2	1	1	4	4	3	4	5	3	3	3	4	5	4	4	4	5	4	5	3	3	4	4	4	4	4	3	3	3	3	3	3	3	5	4	4	4	5	3	3	3	4	3
85	2	0	1	0	3	4	4	5	5	5	5	4	4	3	5	4	4	5	5	5	4	4	4	5	4	5	4	4	5	4	5	4	4	5	5	4	4	5	5	5	4	4	4	4	3
86	1	0	1	1	1	3	3	3	3	3	3	1	3	4	4	4	4	4	4	4	4	4	4	4	4	4	4	4	4	4	4	4	4	4	5	4	4	4	4	4	4	4	4	4	4
88	2	0	1	0	2	3	3	4	5	4	4	1	3	3	5	4	2	2	3	3	3	3	3	3	3	3	3	3	3	2	3	3	3	3	3	3	3	2	2	3	2	2	2	2	2
89	2	0	0	1	1	5	4	4	5	3	4	2	4	4	5	4	3	3	5	4	3	3	4	5	5	5	5	4	5	5	5	4	5	4	5	3	4	4	5	4	5	3	4	4	5
90	2	0	2	0	1	4	3	4	4	5	4	3	4	3	4	3	3	3	4	3	4	1	1	4	4	5	5	4	4	3	4	3	4	4	4	4	4	4	4	5	4	3	3	4	4
91	1	1	1	1	1	5	5	5	5	5	5	1	4	3	5	5	5	5	5	5	4	3	4	5	5	5	4	5	5	4	5	5	5	5	5	4	5	5	5	5	5	5	5	5	5
92	1	0	0	0	2	5	5	5	5	5	4	4	4	3	5	4	4	5	4	3	4	3	5	5	5	5	5	5	5	5	5	4	5	5	5	3	5	3	4	5	5	5	5	5	5
93	3	0	1	1	1	3	4	3	4	4	4	2	3	2	4	4	3	4	4	3	4	3	4	3	4	4	4	4	4	1	2	3	3	4	4	3	4	3	3	4	2	2	2	3	1
94	2	0	1	0	2	3	4	3	4	4	4	3	4	3	4	3	3	3	3	4	3	4	4	3	4	3	4	4	3	3	4	4	3	3	3	4	4	4	4	4	4	4	4	4	4
95	2	1	1	1	1	4	5	4	5	5	4	5	5	5	5	5	5	5	5	5	5	5	5	4	4	5	5	5	5	5	5	5	5	5	5	5	5	5	5	5	4	4	4	5	5
96	2	0	1	0	2	3	4	4	5	4	4	5	4	4	5	5	4	3	4	3	3	2	4	4	4	4	4	5	5	4	4	5	5	5	5	4	5	5	4	4	4	4	4	4	3
97	2	0	0	1	2	4	4	4	3	4	4	2	4	4	4	5	4	4	5	4	5	3	5	4	4	3	4	4	4	4	3	3	4	4	4	4	4	4	4	4	4	3	3	4	4
98	2	0	2	1	2	4	5	4	5	4	4	4	4	3	4	5	5	5	5	5	5	4	5	5	5	5	5	4	5	5	5	5	5	5	5	4	4	4	4	4	3	4	4	4	4
99	1	0	1	0	2	5	5	5	5	4	5	5	5	4	5	5	4	4	5	4	4	3	4	5	5	5	5	5	4	4	5	3	3	4	4	4	3	4	4	4	4	4	4	4	4
100	2	0	0	0	0	5	4	3	3	4	2	4	4	5	4	4	4	5	3	3	2	4	3	3	4	4	5	2	4	5	5	4	5	5	4	3	4	4	4	5	2	4	4	5	5
101	1	0	1	1	3	5	5	5	4	3	4	5	4	4	4	4	4	4	5	4	4	4	5	5	5	4	5	5	5	3	5	5	4	4	4	4	4	3	5	4	5	5	5	5	4
102	2	0	2	1	4	5	5	5	4	4	5	5	5	3	4	5	4	4	5	3	4	5	5	4	4	3	3	4	5	2	3	4	3	3	3	5	5	5	5	5	2	1	3	3	2
103	1	0	0	1	2	4	3	5	5	3	4	3	4	4	3	3	4	4	5	3	3	4	5	5	4	4	5	5	4	5	5	4	4	3	3	5	5	5	5	5	5	4	4	4	4
104	2	0	2	0	1	4	5	5	5	4	4	5	4	3	4	5	4	4	4	5	4	4	5	5	4	4	4	3	4	4	5	3	4	4	5	5	4	4	4	5	5	4	4	3	3
105	3	1	3	0	0	5	5	5	5	3	5	4	5	4	5	5	5	5	4	5	5	4	5	5	5	5	4	5	5	4	5	5	5	5	5	2	5	4	5	4	5	4	5	5	4
106	2	0	1	0	0	4	4	4	4	4	4	4	4	3	4	4	4	4	3	4	3	3	3	3	4	4	4	4	4	4	4	4	4	4	4	4	4	4	3	3	3	4	4	4	3
107	2	0	3	0	1	4	5	3	4	3	5	4	4	3	4	4	3	4	5	3	4	4	4	3	5	4	4	3	3	2	3	4	3	4	3	4	3	3	4	3	3	4	3	4	3
108	2	0	1	0	0	5	4	4	5	3	4	5	4	4	4	3	3	3	3	3	3	3	4	4	3	3	3	3	4	3	3	3	3	3	3	2	2	2	2	2	2	2	3	2	3
109	1	0	1	1	1	3	3	4	3	4	4	5	4	4	5	4	4	4	5	4	4	5	5	4	4	4	5	5	4	2	4	4	4	3	4	4	3	3	4	2	4	5	4	4	3
110	2	0	1	1	3	5	5	5	3	4	4	5	5	4	4	4	4	4	4	4	4	3	3	4	4	4	4	4	4	4	4	4	4	4	4	4	4	4	4	4	4	4	4	4	4
111	1	0	0	0	1	4	5	4	4	5	5	3	4	4	5	4	4	4	4	3	3	3	4	5	4	4	4	5	4	4	4	3	4	4	4	4	4	4	4	4	4	4	4	4	4
112	3	0	2	1	4	4	5	5	5	3	4	5	5	5	3	4	4	4	4	4	5	4	4	4	4	4	5	4	5	4	5	4	4	4	4	5	4	4	4	4	5	5	5	5	5
113	1	1	1	1	2	5	4	5	4	5	4	1	4	3	4	4	4	4	5	3	1	1	4	4	4	4	4	4	4	4	4	4	4	4	4	3	4	4	4	4	4	4	4	4	4
114	3	0	2	0	0	4	4	4	4	3	4	4	4	3	4	4	4	4	4	3	4	3	4	5	4	4	5	5	5	5	4	4	4	4	4	3	3	3	3	3	4	4	4	4	4
115	2	0	2	1	3	5	5	5	5	5	5	5	5	5	5	5	5	5	5	5	5	5	4	4	5	5	5	5	5	4	5	5	5	4	4	4	5	4	4	4	4	4	4	4	4
116	2	0	1	1	2	4	5	5	5	5	4	5	5	4	5	4	4	5	5	5	5	4	5	5	5	5	5	5	5	5	5	5	5	5	5	5	5	5	5	5	5	5	5	5	5
117	5	0	4	0	1	5	5	4	5	3	5	1	5	3	5	4	3	3	5	3	3	3	5	5	5	5	5	5	4	3	5	5	5	5	5	5	5	5	5	5	4	5	5	5	5
118	2	0	3	1	2	5	5	5	5	5	3	4	4	3	5	4	3	5	5	5	5	4	5	4	4	5	1	3	4	5	5	5	5	4	5	5	5	5	5	5	5	5	5	5	5
119	4	0	3	1	2	3	5	4	5	5	5	5	4	1	4	4	3	4	3	1	4	3	4	2	2	2	1	1	2	1	1	1	1	2	1	4	4	4	4	5	2	2	3	3	4
120	2	1	1	0	0	4	5	4	4	4	4	4	4	4	4	4	4	4	4	4	4	4	4	4	4	4	4	4	4	4	4	4	4	4	4	5	5	5	5	5	4	4	4	4	4
121	2	0	1	0	0	4	5	5	4	5	5	5	5	3	5	5	5	5	5	5	5	5	4	5	5	5	5	4	5	5	5	5	5	5	5	4	5	5	5	5	5	5	5	5	5
122	2	1	3	1	1	4	4	4	4	4	4	4	3	5	5	3	3	4	5	4	4	3	5	4	3	3	4	4	3	3	4	4	4	4	4	4	5	4	4	4	4	3	4	4	4
123	3	0	1	0	0	4	4	4	4	4	4	4	4	4	4	4	4	4	4	4	4	2	4	4	4	4	4	4	4	4	4	4	5	5	5	4	4	4	4	4	4	4	4	4	4
124	2	1	1	0	1	5	5	3	4	4	4	4	4	5	5	5	3	4	4	5	5	3	4	5	4	4	4	4	4	2	4	4	5	5	5	5	5	5	5	5	4	3	3	5	2
125	3	1	2	0	1	4	5	5	5	4	5	5	4	2	4	4	3	4	4	3	2	3	5	4	3	4	4	3	4	2	4	3	4	4	5	5	4	4	4	4	4	2	4	4	3
126	3	0	2	1	1	3	4	4	4	4	4	4	3	3	3	5	5	4	4	5	4	3	3	4	4	4	4	3	4	3	4	4	3	4	4	4	4	3	4	4	4	2	5	4	4
127	3	0	2	1	2	3	3	3	4	4	4	4	4	3	3	4	3	4	4	3	4	3	4	3	3	3	3	3	3	3	3	3	3	3	3	3	3	3	3	3	3	3	3	3	3
128	4	0	3	0	1	5	5	5	5	5	4	5	5	5	5	5	3	4	5	5	1	1	2	5	5	5	5	3	5	1	5	5	1	4	5	5	5	5	5	5	5	5	5	5	5
129	2	0	1	1	1	4	4	4	5	4	5	5	5	5	4	5	5	5	5	5	5	5	5	4	5	5	5	5	5	5	5	5	5	5	5	5	5	5	4	5	4	4	5	5	5
130	3	1	1	1	3	5	5	5	5	4	5	5	4	4	5	5	5	5	5	5	5	5	4	5	5	5	5	5	5	5	5	5	5	5	5	4	4	3	4	4	5	4	5	5	5
131	2	0	2	1	0	4	5	4	5	5	5	3	4	2	4	3	4	4	4	5	5	4	4	5	4	4	5	4	4	5	4	4	4	5	4	4	4	4	4	4	5	4	5	5	4
132	3	0	1	1	3	5	5	4	5	4	4	4	5	3	5	4	4	4	3	4	4	4	4	4	4	4	4	3	4	4	4	4	4	4	4	3	4	4	4	4	4	4	4	4	4
133	5	0	4	1	2	5	5	5	5	5	5	5	5	4	2	3	4	3	4	4	5	3	5	3	3	3	3	3	4	3	4	4	3	4	3	4	4	4	4	4	3	3	3	3	3
134	2	0	2	1	1	4	4	4	4	4	3	3	4	3	4	4	4	4	4	4	4	4	4	4	4	4	5	4	4	5	5	4	5	4	4	4	4	3	3	4	5	5	5	4	5
135	3	0	5	0	0	3	3	4	4	4	4	4	4	4	4	4	4	4	4	4	4	4	4	4	4	4	4	4	4	4	4	4	4	4	4	4	4	4	3	4	3	4	4	4	4
136	1	0	0	1	4	4	4	4	5	3	4	3	4	3	5	3	4	3	5	3	4	3	5	3	3	3	3	3	5	2	3	3	4	4	4	4	4	3	4	3	3	2	2	4	3
137	1	1	1	0	2	3	5	5	4	5	3	4	4	2	4	5	4	5	5	5	3	3	5	3	3	5	3	2	4	2	5	4	4	3	5	2	3	4	2	4	2	3	4	1	3
138	2	0	1	1	1	5	5	5	5	5	5	5	4	4	5	5	5	5	5	5	5	4	5	5	5	5	5	5	5	5	5	5	5	5	5	5	5	5	5	5	5	5	5	5	5
139	1	1	1	1	4	4	5	5	5	4	5	4	4	4	5	5	4	5	4	4	4	4	4	4	4	4	5	4	4	4	4	4	5	4	4	4	4	4	4	4	4	4	4	4	4
140	2	1	1	0	2	4	4	3	4	4	4	4	4	3	4	2	2	2	2	2	3	2	2	2	2	2	3	3	3	3	3	3	3	3	3	5	5	5	5	5	3	2	3	2	2
141	1	1	0	0	1	4	4	5	4	5	4	4	4	3	4	5	5	5	5	3	4	4	4	4	4	4	4	5	5	3	4	4	4	4	4	4	4	4	4	4	4	3	5	5	5
142	1	0	1	1	2	4	5	5	5	3	4	5	3	3	5	5	5	5	4	5	5	3	5	5	5	5	5	4	4	3	5	5	5	5	5	5	5	4	5	4	5	5	5	5	5
143	3	0	4	1	2	4	4	4	4	4	4	3	4	4	4	4	4	4	4	4	4	4	4	4	4	4	4	4	4	3	4	3	4	4	4	4	3	4	4	4	4	3	3	2	3
144	2	0	1	1	1	4	5	4	4	4	5	5	5	4	4	4	4	4	4	4	4	4	4	4	4	4	4	4	4	5	4	5	4	4	4	4	4	4	4	4	5	5	5	5	5
145	1	0	1	1	1	5	5	5	5	4	5	3	5	5	5	4	3	4	5	4	5	4	4	4	5	5	4	5	5	4	5	5	4	5	5	5	5	5	5	5	5	4	3	3	3
146	2	0	2	1	1	5	4	5	5	5	3	4	4	3	3	5	4	5	3	3	3	2	5	4	4	5	5	3	4	3	4	4	4	4	5	4	4	4	4	4	4	4	4	4	4
147	3	0	2	1	2	5	5	5	5	5	5	5	5	5	5	4	4	4	4	4	4	4	4	5	5	5	5	5	5	5	5	5	5	5	5	4	4	4	4	4	4	3	4	4	4
148	3	0	3	0	0	5	5	4	4	4	4	1	4	1	4	3	3	3	4	4	3	3	3	4	4	3	3	3	4	2	3	3	4	4	3	4	3	4	4	4	3	2	3	2	2
149	3	1	3	1	2	3	4	3	4	5	5	1	3	5	5	3	2	3	2	4	3	4	5	4	4	3	5	5	2	4	4	4	4	4	4	5	5	5	4	5	3	3	3	3	2
150	1	0	0	1	2	3	4	4	4	4	4	4	4	4	4	5	4	4	4	5	4	4	4	5	5	4	5	4	5	5	5	4	5	5	4	4	4	4	4	5	5	5	5	4	4
151	2	0	2	1	0	4	5	5	3	3	2	5	4	5	5	5	3	3	5	3	5	5	5	5	3	5	2	3	3	3	4	5	5	5	5	4	4	5	5	5	4	4	5	5	5
152	2	0	2	1	1	4	4	5	5	4	4	3	5	4	5	5	4	4	4	5	5	4	4	5	4	4	4	4	5	4	5	5	4	4	4	5	4	4	4	4	4	4	4	4	4
153	3	0	4	0	1	4	4	5	4	4	4	5	4	5	5	4	4	5	5	5	5	3	4	4	4	4	4	4	4	4	4	4	4	4	4	4	4	4	4	4	5	5	5	5	5
154	2	1	1	0	1	4	4	4	4	4	3	3	4	4	4	4	4	4	4	4	4	4	4	3	3	3	3	3	3	4	4	4	3	4	3	4	3	3	4	3	4	4	4	5	4
155	3	0	2	0	1	4	5	4	5	3	5	5	5	3	5	4	4	4	5	5	5	3	4	5	5	5	5	5	5	4	5	5	5	5	5	5	5	5	5	4	5	5	4	5	5
156	1	1	1	1	1	4	5	5	5	5	4	5	5	5	5	4	4	4	4	4	4	3	4	5	4	5	5	5	5	5	5	5	5	5	5	5	5	5	5	5	4	4	4	4	4
157	2	0	1	0	2	4	4	5	4	4	4	3	4	5	5	4	4	4	5	4	4	4	4	4	5	4	5	4	4	4	3	4	4	4	4	4	4	4	4	4	4	4	4	4	4
158	1	0	1	1	1	5	5	5	4	3	4	5	5	2	5	4	3	4	4	4	4	3	4	4	4	4	4	4	4	4	4	4	4	4	4	4	4	4	4	4	4	4	4	4	3
159	3	1	5	1	2	5	5	5	5	4	5	5	5	5	5	3	3	3	5	3	3	3	3	3	4	4	3	4	4	3	4	4	4	4	4	4	5	5	5	4	3	4	4	4	3
160	2	0	2	1	1	5	5	5	5	4	5	5	5	4	5	5	5	4	3	5	5	5	4	5	5	5	5	5	5	5	5	5	5	5	5	4	5	3	3	3	5	2	5	5	5
161	2	0	2	0	2	3	4	4	4	4	3	3	4	5	5	3	4	4	5	4	4	3	3	4	4	4	2	3	4	3	4	4	4	4	4	3	3	3	3	3	3	3	3	3	3
162	2	0	2	1	2	5	5	5	5	5	5	3	5	5	5	3	4	4	3	3	3	3	3	5	5	5	5	5	5	4	5	5	3	4	5	3	3	3	3	3	3	3	3	4	3
163	2	0	2	0	4	4	4	4	3	2	3	4	4	4	4	4	4	4	4	3	3	3	3	3	3	3	3	3	3	3	3	3	4	4	4	3	4	3	3	3	3	3	3	3	3
164	1	0	1	0	1	3	4	5	4	4	4	3	4	4	4	4	3	4	3	3	4	4	3	4	4	4	3	4	4	4	4	4	5	4	4	3	4	4	4	4	4	4	4	3	3
165	4	0	4	0	3	4	5	4	4	4	4	4	4	4	4	5	5	5	5	5	5	5	5	5	5	5	5	5	5	5	5	5	5	5	5	5	5	5	5	5	5	5	5	5	5
167	2	0	0	1	4	4	4	5	5	5	5	5	5	5	5	4	4	4	4	4	4	5	4	4	4	4	4	4	4	4	5	5	5	5	5	3	3	3	4	4	4	4	4	4	4
168	3	0	5	0	3	4	4	5	4	5	4	2	4	5	3	5	5	4	5	4	4	4	4	5	5	5	4	4	4	4	4	4	5	4	4	4	4	4	4	5	4	4	5	5	3
169	3	0	2	0	1	5	5	5	5	5	4	5	3	4	5	3	3	3	4	4	4	3	3	5	4	4	3	5	4	4	5	5	5	5	5	4	4	4	4	4	5	4	5	5	4
170	2	0	1	0	2	4	4	4	3	3	4	5	4	2	4	3	3	3	3	4	3	3	3	3	4	3	3	3	4	3	3	3	3	3	3	3	4	4	4	4	3	3	3	3	3
171	2	1	1	0	0	5	5	4	5	5	5	4	4	2	3	5	5	5	4	4	5	4	4	4	5	5	5	5	5	5	5	5	5	4	5	4	4	4	4	4	5	5	5	5	5
172	3	0	4	0	0	3	4	5	4	4	4	4	3	4	4	3	3	4	4	2	4	4	4	3	4	3	4	3	3	3	3	3	3	4	4	4	4	4	4	4	4	4	4	4	4
173	3	0	4	1	2	4	4	4	3	4	4	3	4	4	4	4	4	4	4	4	3	3	3	4	4	4	4	4	4	3	4	4	4	4	4	4	3	3	3	4	4	4	4	4	4
174	3	0	4	1	2	4	4	4	3	4	4	3	4	4	4	4	4	4	4	4	4	3	3	4	4	4	4	4	4	2	4	4	4	4	4	4	3	3	3	4	4	4	4	4	4
175	2	0	3	0	1	5	5	5	5	5	5	5	5	5	5	4	4	4	4	3	4	3	4	4	4	4	4	4	4	3	4	4	4	3	4	4	4	4	4	4	3	4	2	2	2
176	2	1	2	0	2	4	4	3	4	3	4	4	5	3	4	5	5	5	3	4	4	4	3	4	4	3	3	4	3	4	4	4	4	4	4	4	5	4	4	4	5	4	4	4	5
177	2	0	2	0	3	5	5	5	5	4	5	5	5	4	5	4	4	4	4	3	4	3	4	4	5	5	4	3	4	4	3	4	3	4	4	4	4	3	3	4	3	4	2	2	3
178	5	0	6	0	1	5	5	5	5	4	4	1	5	4	5	4	4	4	4	3	4	3	5	4	4	4	5	5	5	2	4	4	4	4	5	4	4	4	4	5	4	3	3	4	3
179	3	1	1	1	4	4	5	4	4	5	4	3	4	5	3	4	3	4	4	3	3	2	3	3	4	4	4	3	3	4	4	4	3	3	4	2	3	3	3	3	4	4	4	4	2
180	3	1	2	0	1	3	4	3	4	4	5	3	4	5	5	3	4	3	4	4	3	3	4	2	3	3	2	3	3	3	3	3	3	3	3	2	3	3	3	3	2	2	2	3	2
181	2	0	2	1	2	5	5	5	5	5	5	5	5	4	5	5	4	4	5	5	5	4	4	5	5	5	5	5	5	5	5	5	5	5	5	4	5	5	4	5	5	5	4	5	4
182	4	0	5	1	1	5	5	5	5	5	4	2	5	5	5	5	4	4	4	4	4	4	2	4	4	4	4	4	2	4	2	4	5	4	5	4	4	4	4	4	5	4	4	4	4
183	2	0	1	0	2	3	5	5	5	5	5	2	4	4	5	4	4	4	4	4	4	4	4	4	4	4	4	4	4	3	3	3	3	3	3	4	4	4	4	4	3	3	3	3	3
184	3	0	3	0	0	5	5	4	5	4	3	5	5	3	4	4	4	5	4	5	4	4	2	4	4	4	5	4	4	3	4	4	4	4	5	4	5	4	4	4	4	4	4	4	4
185	2	0	2	1	1	1	1	1	1	1	1	1	1	1	1	4	4	4	4	4	4	4	4	3	3	3	3	3	2	1	2	3	3	3	3	3	4	3	4	4	1	2	3	3	2
186	1	0	0	1	1	5	4	5	5	5	4	3	5	4	4	4	4	5	5	4	4	4	4	4	4	5	4	4	5	4	5	5	5	5	5	3	5	4	4	5	4	4	4	4	4
187	1	0	0	1	1	5	5	5	4	5	4	5	3	4	5	4	5	5	5	5	5	1	3	5	5	5	5	5	5	4	4	5	4	5	5	5	5	5	5	5	5	5	5	5	5
188	2	0	1	0	2	4	4	4	4	4	4	4	4	4	4	4	4	4	4	4	4	4	4	4	4	4	4	3	4	3	4	5	5	5	5	3	3	3	3	3	5	4	5	5	5
189	2	0	2	1	1	5	5	5	5	5	5	1	3	2	3	3	3	3	3	3	3	3	3	3	3	3	3	3	3	3	3	3	3	3	3	3	3	3	3	3	3	3	3	3	3
190	3	1	4	1	1	4	5	5	5	5	5	5	5	5	5	4	4	4	4	5	5	4	4	4	4	4	4	5	5	3	4	5	5	4	4	5	5	5	5	5	4	4	4	4	4
191	3	0	2	0	1	5	5	5	5	3	4	5	4	4	5	4	4	5	2	5	5	3	5	5	5	5	2	3	5	2	5	5	4	5	5	3	3	2	2	2	5	3	5	5	4
192	2	0	2	1	3	5	5	5	5	5	5	5	5	1	5	5	5	5	5	5	5	5	5	5	5	5	5	5	5	5	5	5	5	5	5	5	5	5	5	5	5	5	5	5	5
193	3	0	3	1	3	3	4	4	5	4	4	4	5	2	4	4	3	4	3	4	3	3	3	2	2	2	3	3	2	3	2	2	2	2	2	3	3	3	3	2	2	2	2	2	2
194	2	0	2	1	0	4	3	3	4	4	5	4	4	4	4	4	4	4	4	4	4	4	4	4	4	4	4	4	4	4	4	4	4	5	4	4	4	5	5	4	4	4	4	5	5
195	3	1	3	1	1	4	4	4	5	4	5	4	5	5	4	4	4	4	4	4	4	4	3	4	4	4	4	4	5	4	4	4	5	5	5	4	5	5	4	5	4	3	4	4	4
196	4	0	5	1	1	5	5	5	5	5	5	5	5	5	5	4	4	4	5	4	4	4	4	4	4	4	4	4	4	4	4	4	4	4	4	5	4	5	4	5	4	5	5	4	4
197	3	0	3	1	3	5	5	5	5	5	5	5	5	4	5	5	5	5	5	4	5	4	5	5	5	5	5	5	5	5	5	5	5	5	5	5	5	4	5	5	5	5	5	5	5
198	4	0	5	1	0	4	4	4	4	4	4	5	4	3	4	4	4	4	4	4	4	4	4	4	4	4	4	4	4	4	4	4	4	4	4	3	3	3	3	3	4	4	4	4	4
199	3	0	2	0	2	5	5	5	5	5	4	5	4	5	5	5	4	4	4	4	4	3	5	4	4	4	4	5	3	5	4	4	4	4	4	5	5	5	5	5	5	4	4	4	3
200	3	1	2	0	1	5	4	5	4	3	5	5	5	4	5	3	4	4	4	4	4	3	5	5	5	5	4	5	5	5	3	3	5	4	4	3	4	4	4	4	5	4	4	5	4
201	2	1	1	0	1	4	4	5	4	3	4	4	4	3	4	5	5	5	5	5	5	3	4	4	4	4	2	3	5	4	5	3	3	4	4	4	4	4	4	3	3	4	3	4	4
202	2	0	2	1	2	1	5	5	5	3	4	5	4	5	5	5	3	3	5	2	5	2	1	4	3	5	4	3	5	5	5	1	5	3	5	4	1	1	2	2	1	3	3	2	1
203	2	0	1	0	1	4	4	4	4	4	4	3	4	3	4	4	4	4	4	3	4	3	3	4	4	4	4	4	4	4	4	4	4	4	4	3	4	3	3	4	2	2	2	2	2
204	2	1	1	1	1	5	5	5	5	5	5	5	5	5	5	3	4	5	5	5	5	5	5	5	5	5	5	5	5	5	5	5	5	5	5	5	5	5	5	5	5	5	5	5	5
205	2	1	2	0	3	4	4	5	5	4	4	4	4	3	5	4	3	5	5	4	4	3	4	4	4	4	3	3	4	3	4	4	4	4	4	5	4	4	3	4	4	4	4	4	4
206	3	0	3	0	0	4	4	5	3	4	3	4	4	4	4	4	3	4	4	3	3	3	3	4	4	4	4	3	4	4	4	4	4	4	4	3	3	3	4	4	3	4	4	3	3
207	3	0	3	0	2	4	4	3	4	4	3	3	4	3	3	4	4	4	4	4	3	3	4	4	4	4	3	3	4	3	4	3	3	4	4	4	3	4	4	4	4	3	3	4	4
208	2	0	0	0	4	5	5	5	5	5	5	3	4	4	5	5	5	5	5	5	5	5	5	5	5	5	5	5	4	4	5	5	4	4	5	4	4	4	4	4	4	3	4	4	4
209	2	1	2	0	0	4	4	3	4	3	4	4	3	4	3	4	3	4	4	3	4	3	4	3	4	4	4	4	4	4	4	3	4	4	4	4	4	4	4	4	4	4	4	4	4
210	4	2	7	1	1	4	4	4	3	4	3	4	2	5	5	4	3	3	3	3	4	2	1	5	4	4	4	3	3	2	2	3	2	2	4	4	4	4	3	4	5	3	4	4	5
211	1	0	1	0	3	5	5	5	5	5	5	5	5	5	5	5	4	5	4	5	5	3	3	5	5	5	5	5	5	5	5	5	5	5	5	5	5	5	5	4	4	4	4	5	4
212	2	0	2	1	1	5	5	5	4	5	5	5	5	2	5	4	3	4	5	3	2	4	5	3	5	5	5	3	5	5	5	5	5	5	5	5	5	5	5	5	5	5	5	4	4
213	2	0	2	0	1	4	4	4	4	3	4	3	3	4	4	4	3	3	4	4	3	3	3	4	4	3	4	3	4	4	3	4	4	4	4	4	4	4	4	4	4	4	4	4	4
214	3	0	3	0	1	3	4	3	4	3	2	2	3	2	4	4	3	2	3	4	4	3	4	4	4	3	4	3	3	4	4	4	3	2	4	4	3	3	3	3	4	4	4	3	4
215	1	0	1	1	2	5	5	5	4	4	4	5	5	5	4	5	4	5	5	5	5	4	5	5	5	5	5	5	5	5	5	5	5	5	5	5	5	5	5	5	5	5	5	5	5
216	2	0	1	1	1	5	5	5	5	5	3	5	3	5	4	5	5	4	5	4	5	5	5	5	5	5	5	5	5	5	5	5	5	5	5	4	4	4	4	3	3	5	5	5	5
217	2	0	2	1	1	4	4	4	5	4	5	5	4	4	5	4	3	3	5	4	4	3	3	4	4	4	5	4	4	4	4	4	4	4	5	4	4	4	4	3	3	3	3	4	3
218	2	1	0	0	1	5	5	5	5	5	4	5	5	4	5	5	5	5	5	5	5	4	4	5	5	5	5	5	5	5	5	5	5	5	5	5	4	4	5	5	5	5	5	5	5
219	1	0	0	1	1	4	5	3	4	5	5	5	5	3	5	4	4	4	4	4	4	3	4	3	3	4	4	4	4	3	3	4	4	4	4	3	3	3	3	3	3	3	3	3	3
220	2	0	1	1	1	4	4	5	4	5	5	3	4	2	5	4	4	4	4	5	5	2	5	4	5	5	5	5	4	5	5	5	5	5	5	5	5	5	5	5	4	3	4	4	3
221	5	0	2	1	1	3	3	4	4	4	5	5	5	5	5	4	3	3	3	3	3	3	5	4	3	3	4	4	4	4	4	1	3	2	3	5	5	5	5	3	1	2	2	2	4
222	2	0	2	0	1	4	4	4	3	2	4	1	4	3	4	4	4	4	4	3	3	4	4	4	4	4	4	4	4	4	4	4	4	4	4	4	4	4	4	4	3	4	3	4	4
223	1	0	1	0	0	4	4	5	5	3	3	4	4	2	5	4	3	3	4	4	4	4	5	4	4	4	5	4	4	3	5	5	5	4	5	4	5	5	5	4	4	4	5	4	3
224	3	0	3	1	1	5	4	4	5	4	4	4	4	4	5	5	4	4	4	4	4	4	4	4	4	3	4	4	4	4	5	5	4	4	4	3	4	4	3	4	5	4	5	5	5
225	1	0	2	1	4	4	4	5	4	4	3	4	4	4	4	5	4	5	5	5	5	5	4	4	4	4	4	4	4	3	4	4	4	4	4	4	4	4	4	4	4	4	4	4	3
226	3	0	3	0	2	4	4	4	4	4	4	4	4	4	4	4	3	4	3	3	4	5	4	4	4	4	5	4	4	5	4	4	4	4	4	4	3	3	4	4	4	4	4	4	4
227	2	0	2	1	3	4	4	4	4	4	4	2	3	4	4	5	5	5	5	5	5	4	5	5	5	5	5	4	4	4	4	5	5	5	5	5	5	5	5	5	5	4	4	4	4
228	4	1	3	0	2	5	4	3	5	5	4	5	5	4	5	5	5	5	5	5	5	5	5	5	4	5	4	4	5	4	5	4	5	4	5	4	4	4	4	4	4	5	5	5	4
229	4	0	5	0	0	3	3	4	4	4	4	4	4	4	3	4	3	3	4	3	5	4	3	4	4	3	1	4	4	4	5	4	3	3	4	4	4	4	4	4	5	5	4	4	4
230	1	0	1	0	0	5	5	5	5	5	5	5	4	5	5	5	5	5	5	5	5	5	5	5	5	5	5	4	4	3	5	5	5	4	5	5	5	5	5	5	5	5	5	5	4
231	1	0	0	0	1	4	4	3	3	2	5	1	3	3	4	4	4	4	3	4	3	3	1	3	3	4	4	3	3	3	3	3	3	3	3	5	4	4	4	4	4	3	3	3	3
232	1	0	1	0	0	2	3	3	4	4	3	1	2	3	4	5	2	2	2	3	3	2	2	3	3	3	4	3	3	2	4	3	4	4	5	3	4	3	3	4	4	4	4	4	3
233	4	0	3	0	1	5	5	5	5	5	5	1	3	3	5	5	5	5	5	5	4	5	5	5	5	5	5	4	5	5	5	5	5	5	5	4	3	4	4	5	5	5	4	5	4
234	2	1	1	0	1	3	5	5	4	4	4	5	5	3	3	4	4	4	4	4	4	3	4	4	4	4	4	4	4	3	3	3	3	3	3	4	4	4	4	4	4	4	4	4	4
235	3	1	4	1	1	5	5	4	3	4	4	4	3	3	4	4	4	4	4	4	3	3	3	3	3	4	4	3	3	4	4	4	4	3	4	5	5	4	4	4	3	3	4	3	3
236	3	1	2	1	1	4	5	4	4	2	5	5	4	4	4	3	3	3	4	5	3	2	5	4	3	4	3	3	4	5	4	2	2	3	3	2	3	4	2	3	2	2	3	3	2
237	3	0	3	0	4	3	4	4	4	4	4	4	5	3	5	3	2	4	4	3	4	4	4	4	4	4	4	4	4	3	3	4	4	4	5	4	5	4	4	5	4	3	4	4	4
238	2	1	0	1	4	5	5	5	5	4	5	4	5	4	5	5	5	4	5	5	5	4	4	4	4	4	4	4	5	3	3	4	4	4	5	5	5	5	5	5	4	4	4	4	4
239	4	0	4	0	1	5	5	5	5	5	5	3	4	3	4	4	4	4	4	4	4	4	4	4	4	4	4	4	4	4	4	4	4	3	4	4	4	4	3	3	3	3	3	3	3
240	2	0	1	0	0	5	5	4	5	4	4	5	5	3	5	5	4	5	4	4	4	4	4	4	4	5	4	4	5	5	4	4	5	5	5	4	4	5	4	4	4	5	5	3	5
241	3	0	2	0	2	4	4	5	5	5	5	4	5	4	5	4	4	4	4	4	4	3	4	4	4	4	4	4	4	4	4	4	4	4	4	5	5	5	5	5	5	5	5	5	4
242	1	0	1	0	2	3	5	5	5	4	5	5	4	4	4	4	3	4	5	5	4	3	4	5	5	4	5	4	5	3	5	5	4	4	5	4	4	5	4	4	4	4	4	4	4
243	2	0	1	1	1	4	5	5	5	4	5	3	5	3	5	5	4	4	5	5	5	3	5	5	5	5	5	3	4	3	4	5	5	4	5	5	5	5	5	5	3	4	4	5	4
244	2	1	1	1	3	4	4	4	5	5	5	4	4	4	5	4	4	4	5	5	4	4	4	4	4	4	4	3	4	5	4	4	4	4	4	4	4	4	4	4	4	4	4	4	4
245	3	0	4	0	1	3	5	5	4	5	3	5	3	3	4	3	4	4	3	3	4	2	4	4	4	3	3	4	3	3	4	3	4	3	3	4	4	4	4	4	3	3	3	3	3
246	3	0	2	0	2	5	5	4	5	5	4	1	2	4	5	4	3	4	5	3	5	4	5	5	5	3	4	4	4	3	3	4	4	4	4	4	4	4	4	4	2	3	4	4	2
247	2	0	1	0	0	4	3	5	4	4	4	3	5	3	3	4	3	4	4	4	4	4	4	4	4	4	4	3	4	3	3	4	4	4	4	4	4	4	4	4	4	4	4	4	4
248	2	0	3	1	1	4	5	5	5	4	4	2	3	3	4	5	5	5	4	5	5	3	1	5	5	4	4	5	5	4	4	5	5	5	5	4	5	5	5	5	2	2	3	4	2
249	1	0	1	0	2	4	5	4	4	4	4	5	4	4	4	2	2	2	2	2	2	2	2	2	2	2	2	2	2	2	2	2	2	2	2	3	4	4	4	4	2	2	2	2	2
250	4	0	6	0	1	5	5	5	5	5	5	5	5	5	5	3	3	3	4	4	4	4	5	4	5	4	5	5	5	5	5	5	5	5	5	5	5	5	5	5	5	5	5	5	5
251	2	0	1	0	1	4	4	5	4	5	4	3	3	4	5	4	4	5	4	4	4	3	3	4	4	4	4	4	4	4	5	4	4	4	4	4	3	4	4	4	4	4	4	4	4
252	2	0	1	1	2	5	4	4	4	4	4	4	4	4	4	5	4	4	5	5	5	4	4	4	4	4	4	4	5	5	4	5	4	4	4	4	4	5	4	4	4	4	4	5	4
253	2	0	1	0	1	4	5	3	4	3	2	3	2	1	3	5	3	4	3	3	3	3	2	4	2	4	3	2	3	4	4	3	3	2	2	2	2	3	2	4	3	2	1	3	1
254	2	0	0	0	0	4	4	4	4	3	4	4	4	1	4	4	4	4	4	4	4	4	4	4	4	4	4	4	4	4	3	2	3	4	4	4	4	4	4	4	3	4	3	3	3
255	2	0	2	1	2	5	5	5	5	5	4	4	4	4	5	4	4	4	4	4	5	4	4	4	5	5	5	4	5	5	5	5	5	4	5	4	3	3	2	3	3	3	3	3	3
257	2	0	1	0	2	3	4	4	4	4	3	4	4	2	4	3	2	3	4	3	3	3	2	3	4	2	4	2	3	1	3	4	4	3	3	3	3	4	3	4	3	4	4	4	2
258	2	1	1	0	2	4	3	4	4	3	4	4	3	3	3	4	3	4	4	4	4	3	3	4	4	4	3	4	4	4	4	4	4	4	4	4	4	3	4	4	4	4	4	4	4
259	2	1	1	1	1	4	4	4	4	4	4	2	4	2	4	4	4	4	4	4	4	4	4	4	4	4	3	4	4	4	4	4	4	4	4	4	4	4	4	4	4	4	4	4	4
260	2	0	1	1	4	4	5	5	4	4	4	2	4	2	4	4	4	4	4	4	3	4	4	4	4	4	4	4	4	4	4	4	4	4	4	4	3	3	3	3	4	4	4	4	4
261	2	0	1	0	1	5	5	4	5	4	4	4	4	4	5	4	3	3	3	3	2	3	5	4	4	3	3	4	4	2	3	2	2	3	4	5	5	5	5	5	5	4	5	4	4
262	3	1	2	0	1	3	5	5	5	3	4	5	5	4	5	4	3	4	4	3	4	4	4	4	4	4	4	4	4	4	4	4	4	4	4	3	3	3	3	3	4	4	4	4	4
263	1	1	0	1	2	5	4	4	5	4	3	4	4	4	4	5	5	5	5	4	5	4	4	5	5	4	5	5	4	4	4	4	5	5	5	5	4	4	5	4	5	5	4	5	5
264	6	0	7	1	2	3	3	4	4	4	5	4	5	4	5	3	3	3	3	3	4	3	4	4	4	3	4	3	4	4	4	4	4	3	4	4	4	4	4	4	5	4	4	5	5
265	2	0	1	1	1	5	5	5	5	4	5	5	5	5	5	5	5	5	5	5	4	5	5	5	5	5	5	5	5	3	5	5	5	5	5	5	5	5	5	5	5	4	5	5	3
266	2	0	1	1	1	3	5	4	4	5	4	4	4	4	4	5	5	5	5	5	5	4	5	5	5	5	5	5	5	5	5	5	5	5	5	4	4	4	4	4	4	4	4	4	4
267	3	0	0	1	0	4	4	4	4	4	3	4	3	4	4	3	3	3	3	3	3	3	3	3	2	3	3	3	3	2	2	2	3	2	3	3	2	3	3	3	2	2	2	2	2
268	2	1	1	1	3	5	5	5	5	5	5	4	5	4	5	5	5	5	5	5	5	4	5	5	5	5	5	5	5	5	5	5	5	5	5	5	5	5	5	5	5	5	5	5	5
269	3	0	2	1	1	5	5	5	5	5	5	3	1	5	5	4	3	4	4	4	4	4	3	4	4	4	4	3	3	4	4	4	4	4	4	4	4	4	4	4	4	4	4	4	4
270	2	0	3	1	4	4	5	4	4	4	4	4	4	3	4	4	4	4	4	4	4	4	4	4	4	4	4	4	4	4	4	4	4	4	4	5	4	4	4	4	4	4	4	4	4
271	4	0	4	0	1	4	5	4	4	4	4	5	4	4	5	3	3	3	4	4	3	3	4	4	4	5	4	4	4	2	3	3	3	3	3	3	3	3	3	4	3	2	2	3	3
272	4	1	6	0	0	2	5	4	5	5	5	5	5	2	2	1	1	1	2	3	1	1	1	3	3	1	4	1	1	4	1	1	1	4	1	4	4	3	2	2	1	1	1	1	1
273	2	0	2	1	2	5	5	5	5	5	4	4	5	1	5	5	5	5	5	5	5	3	3	5	5	5	5	3	5	3	5	5	5	5	5	5	3	5	5	5	5	5	5	5	5
274	2	0	2	0	2	5	5	5	5	5	5	3	5	4	5	4	4	4	3	3	4	3	2	3	4	4	5	4	3	4	3	4	5	5	5	2	3	2	2	2	4	3	1	1	1
275	4	0	4	1	1	5	5	5	5	4	4	5	3	5	5	4	3	4	3	2	3	2	3	4	4	4	4	2	2	1	2	3	3	4	4	5	4	4	4	4	2	2	1	2	1
276	2	0	1	1	0	5	5	5	5	5	4	5	5	4	4	5	5	4	4	5	5	5	5	5	4	4	4	5	4	5	4	4	5	5	5	3	4	5	5	5	4	4	4	5	4
277	2	0	3	1	2	4	5	4	4	5	5	5	5	3	4	4	4	4	4	4	4	4	4	4	4	3	4	4	4	4	4	4	4	4	4	4	4	4	4	4	4	4	4	4	4
278	4	0	5	1	2	2	4	5	4	2	3	3	5	3	5	4	4	5	3	4	1	2	5	5	3	2	5	4	4	3	4	2	4	3	2	5	5	4	3	4	2	3	3	5	1
279	3	0	4	0	2	4	4	4	4	4	4	2	4	3	4	5	4	4	5	4	4	2	4	3	4	4	4	4	4	3	4	4	4	4	5	2	4	4	4	4	5	4	4	4	4
280	2	0	1	1	2	3	4	4	4	4	4	4	4	4	4	4	3	4	4	3	4	1	3	4	4	4	4	4	4	3	4	3	3	4	4	2	2	2	2	2	3	2	4	4	1
281	3	1	4	0	1	4	4	4	5	4	4	2	4	4	4	3	4	4	3	4	4	4	4	3	4	4	3	3	3	2	3	3	3	4	4	3	4	4	4	4	4	4	3	4	4
282	3	1	3	0	1	4	3	5	5	3	4	5	3	4	5	4	3	3	5	4	2	2	2	5	5	2	4	5	3	4	5	5	5	4	5	5	5	5	5	5	5	4	5	5	4
283	3	1	3	1	1	4	4	5	4	3	4	5	4	3	4	3	3	4	4	4	4	3	3	3	3	3	4	3	4	3	4	3	4	4	4	4	3	4	4	4	3	4	3	3	3
284	4	0	6	1	1	4	4	5	5	4	5	5	4	5	5	4	4	4	4	4	4	3	4	4	4	4	5	4	4	4	4	4	4	4	4	4	5	4	4	5	5	5	5	4	4
285	1	0	1	1	3	4	4	4	4	5	5	5	5	5	5	3	2	2	3	3	3	2	1	4	3	3	3	3	3	2	4	4	3	5	4	4	3	3	4	4	2	2	1	2	2
286	2	0	2	0	1	5	5	4	4	3	4	3	4	4	5	5	3	4	4	4	3	1	3	4	4	4	5	5	5	4	5	5	5	5	4	5	5	5	5	5	4	5	5	5	5
287	2	0	3	0	1	4	4	5	3	4	4	2	3	4	4	4	3	4	4	3	4	3	4	4	4	4	5	4	4	3	4	4	4	3	4	4	3	3	2	3	4	3	4	3	3
288	2	1	1	0	1	4	4	3	5	4	4	5	4	4	5	4	4	4	4	4	4	3	4	4	4	4	4	4	4	4	4	4	4	4	4	3	3	3	3	3	4	4	4	4	3
289	1	1	1	1	4	3	4	3	4	4	3	3	3	3	3	4	4	4	4	4	4	4	4	4	4	4	4	3	4	4	4	4	4	4	4	4	4	4	4	4	4	4	4	4	4
290	2	0	0	1	1	5	5	4	5	5	4	4	5	4	5	4	4	4	5	4	4	4	5	5	5	5	5	5	5	5	5	5	5	5	5	5	4	5	5	5	5	4	5	5	4
291	3	0	4	1	1	4	4	5	5	4	5	5	4	5	4	5	4	4	5	4	3	3	5	5	4	4	4	4	4	4	3	4	4	4	4	4	4	5	5	5	4	4	4	4	4
292	3	0	5	1	1	4	4	5	5	5	5	2	5	3	4	4	3	4	4	4	4	2	5	4	4	4	4	4	4	3	4	4	4	4	4	3	3	3	4	3	4	4	4	4	3
293	3	1	5	0	3	5	5	4	4	4	4	4	5	4	4	4	4	4	4	4	4	4	4	4	4	3	4	4	4	4	4	5	5	4	4	4	4	4	4	4	4	4	4	4	4
294	2	0	3	1	2	3	5	5	3	4	4	5	3	4	4	3	3	3	3	3	3	3	3	3	3	3	3	3	3	3	3	3	3	3	3	3	3	3	3	3	3	3	3	3	3
295	2	0	3	1	1	5	5	4	5	4	5	5	5	4	3	5	4	4	4	5	5	4	4	4	4	4	4	4	4	3	3	4	4	4	4	5	4	4	4	4	3	3	3	3	3
296	1	0	1	0	0	3	5	4	4	4	4	4	2	4	5	5	3	3	5	4	5	2	2	5	4	5	5	4	4	3	5	4	5	4	5	3	4	3	4	4	5	5	4	4	4
297	2	0	1	0	1	4	4	4	4	4	5	5	5	4	4	4	4	4	4	3	3	3	4	4	3	3	3	4	4	3	4	3	3	3	3	4	4	4	4	4	4	5	4	4	3
298	2	0	1	0	2	3	4	5	5	5	3	1	2	3	2	4	3	3	4	4	5	2	5	4	4	1	4	3	3	4	5	4	4	4	4	3	3	3	3	3	4	2	2	3	1
299	1	0	0	1	0	5	5	4	5	3	5	5	5	3	5	4	4	4	5	4	4	3	5	5	4	5	5	4	5	3	5	5	4	5	5	3	4	5	5	4	4	4	5	5	4
300	2	0	1	0	2	4	4	4	5	4	4	2	3	4	4	4	4	4	4	4	3	4	4	4	4	4	4	4	4	4	4	4	4	4	4	4	4	4	3	4	3	4	4	4	4
301	4	1	3	0	2	4	4	4	4	4	4	2	4	4	4	4	4	4	4	4	4	4	5	4	4	4	4	4	4	4	4	4	4	4	4	4	4	4	4	4	4	4	4	4	4
302	3	1	2	0	0	5	5	5	5	5	5	5	5	5	5	5	4	5	5	5	5	3	5	5	4	5	3	4	5	4	5	5	5	4	5	5	5	5	5	5	5	5	5	5	4
303	3	0	4	1	1	4	5	4	5	4	4	4	4	3	4	4	3	4	5	4	3	3	3	5	4	4	4	5	5	5	5	5	4	4	5	4	5	5	4	5	3	5	4	4	4
304	3	0	3	1	2	4	5	5	5	5	5	5	4	5	5	4	4	5	4	5	4	2	4	4	5	4	5	5	5	4	4	5	5	4	5	5	5	5	4	4	3	4	5	4	4
305	3	0	3	1	1	4	4	4	5	4	4	4	4	4	5	5	4	4	4	4	3	3	3	4	4	4	4	4	4	3	4	4	4	4	4	4	4	4	4	4	3	4	4	4	4
307	2	1	2	0	0	4	5	4	5	4	4	4	4	3	4	5	3	4	4	3	4	3	5	4	4	4	4	3	4	2	2	2	3	2	3	4	4	4	4	4	2	1	1	1	1
308	2	0	1	0	3	5	5	5	5	3	5	5	5	4	5	5	4	5	5	5	4	5	5	5	5	4	5	5	5	5	5	5	5	5	5	5	5	5	5	5	5	5	5	5	5
309	5	1	7	1	3	4	4	4	4	4	3	4	4	4	4	2	2	2	2	2	2	2	2	3	2	3	4	4	3	3	2	3	3	3	4	4	4	3	3	3	3	3	3	3	3
310	2	0	3	1	1	5	5	5	3	5	4	5	5	3	5	4	4	4	5	5	4	4	3	5	4	5	4	5	4	4	5	5	5	3	5	3	4	4	3	2	2	3	2	3	2
311	3	0	4	0	0	5	4	4	5	4	4	1	4	2	4	5	4	5	4	4	4	1	2	4	4	4	4	4	4	2	4	4	4	4	4	2	2	2	2	2	2	4	2	2	3
312	3	0	2	1	1	5	4	4	3	4	4	4	3	4	4	4	4	3	5	5	4	4	4	3	3	4	3	5	2	2	5	2	4	4	4	3	3	4	3	4	3	3	4	3	3
313	2	0	2	1	1	4	4	4	4	4	4	4	4	4	4	3	2	4	3	4	4	3	3	3	4	4	2	3	3	3	3	3	3	3	3	3	3	3	3	3	3	3	3	3	3
314	3	0	4	0	4	3	3	4	3	4	5	4	4	5	4	3	2	3	2	1	3	2	3	4	4	4	3	3	3	4	3	4	2	3	3	4	4	5	5	3	4	4	5	4	4
315	1	1	1	1	1	4	5	5	5	5	5	5	5	3	5	5	4	4	5	4	4	3	4	5	5	5	5	4	4	3	5	4	4	5	5	5	5	5	5	5	5	5	5	5	5
317	2	1	1	1	1	5	5	5	5	5	5	5	5	5	5	5	5	5	5	5	5	4	5	5	5	5	5	5	5	5	5	5	5	5	5	5	5	5	5	5	5	4	5	5	4
319	3	1	2	1	2	5	5	3	5	3	5	3	4	4	5	5	4	4	4	4	4	3	4	4	4	5	5	5	5	5	5	5	5	5	5	4	5	5	4	5	4	4	5	5	4
320	1	0	0	0	1	5	5	5	5	5	5	5	3	5	5	5	4	3	5	4	4	4	4	4	4	4	4	4	4	4	4	4	4	4	4	4	4	4	3	4	3	3	5	5	5
321	3	0	3	1	1	5	5	5	5	4	5	5	5	4	5	4	4	5	5	5	5	4	5	5	5	5	4	5	5	4	5	5	5	5	5	4	4	4	4	4	5	4	5	5	5
322	2	1	2	0	1	4	5	5	5	5	4	4	4	3	5	4	4	5	5	5	5	4	5	4	5	5	4	4	5	5	4	5	3	4	5	2	4	4	4	5	4	4	4	4	4
323	4	0	5	1	1	4	4	4	4	3	4	3	4	4	4	3	3	4	4	2	3	3	3	3	4	3	4	3	4	3	4	3	4	3	3	3	3	4	4	3	3	4	3	4	3
324	3	0	4	0	1	5	5	5	4	5	4	5	4	4	4	3	3	3	3	4	3	3	4	4	4	3	4	4	4	4	4	3	4	3	4	3	3	3	3	3	3	3	3	3	3
325	5	1	3	1	1	4	5	5	5	5	5	5	5	5	5	4	5	5	5	5	5	4	3	4	4	5	5	5	5	4	5	5	5	5	5	5	5	5	5	5	5	5	5	5	5
326	5	0	7	1	1	4	4	4	4	4	4	2	4	4	4	3	2	3	3	2	4	4	4	4	4	4	4	4	3	2	3	3	4	3	4	4	2	3	3	4	4	2	4	4	4
327	3	0	2	0	0	4	4	4	5	5	5	3	4	3	5	4	4	4	4	4	4	4	4	4	4	4	4	4	4	4	4	4	4	4	4	4	4	4	4	4	3	3	4	4	4
328	2	0	0	1	1	5	5	5	5	5	5	5	3	3	4	3	3	4	4	4	3	3	3	4	4	4	3	3	4	4	4	4	3	3	3	4	3	3	3	3	4	4	4	4	4
329	2	0	0	1	1	4	4	4	5	5	4	5	3	3	5	4	4	4	4	4	4	3	4	4	4	4	4	4	4	4	4	4	4	4	4	4	4	4	4	4	4	4	4	4	4
330	4	1	3	1	2	5	5	5	5	5	5	5	4	4	4	3	3	3	4	4	3	3	3	4	4	4	4	4	4	4	4	4	4	4	4	2	3	3	3	3	4	3	4	4	4
331	3	0	3	1	2	5	5	5	5	5	5	5	5	3	5	5	5	5	1	5	4	4	5	5	5	5	5	5	5	5	5	5	5	4	5	5	5	5	5	5	5	5	5	5	5
332	2	0	1	1	1	5	5	5	5	4	4	4	4	1	3	3	4	5	4	5	5	5	4	4	5	5	5	5	5	4	5	5	4	5	5	4	4	5	5	4	5	5	5	5	4
333	2	0	0	1	1	4	4	4	4	5	4	4	4	4	4	5	4	4	5	5	5	4	4	4	5	4	4	4	4	3	4	4	4	4	4	4	4	4	4	5	5	5	4	4	4
334	2	0	1	0	0	3	5	5	4	5	5	4	4	2	5	5	5	5	5	4	4	5	5	5	4	3	4	5	5	5	4	5	4	4	4	3	3	4	4	4	3	4	3	5	3
335	3	0	2	1	1	5	5	5	5	5	5	2	3	3	5	5	4	3	4	4	4	3	3	4	4	4	4	4	4	4	5	4	4	3	4	4	4	4	4	4	3	2	3	3	2
336	4	0	2	0	1	4	4	4	3	4	4	3	3	3	3	4	3	3	3	3	3	3	3	2	3	2	3	4	3	1	3	1	1	1	1	3	3	3	3	3	3	3	3	3	3
337	5	0	3	0	3	2	4	4	3	2	4	4	4	3	3	4	2	2	2	2	2	2	3	2	3	2	2	2	2	4	3	2	2	2	2	4	4	4	4	4	2	2	2	2	3
338	3	1	2	0	1	3	4	4	3	3	4	5	3	4	4	3	3	4	2	4	5	4	2	4	4	3	3	4	3	3	3	3	4	3	1	3	4	3	3	4	3	3	4	4	3
339	4	0	1	0	0	4	4	4	5	4	4	5	4	4	4	3	4	5	4	3	4	3	4	3	3	4	4	4	4	3	4	4	4	4	4	2	3	3	3	3	3	3	3	3	3
340	2	0	2	1	2	5	4	4	4	5	4	4	5	4	4	4	3	4	4	3	4	3	3	4	4	5	5	3	4	3	4	4	4	3	4	3	3	4	4	5	3	2	3	3	3
341	2	0	2	1	2	4	5	4	5	4	4	5	4	3	5	5	4	4	5	4	4	2	2	3	4	4	4	4	5	2	4	4	4	4	4	4	5	4	4	4	3	3	4	4	5
342	1	0	0	1	1	5	5	5	5	5	5	5	5	5	5	5	5	5	5	5	5	5	5	5	5	5	5	5	5	5	5	5	5	5	5	5	5	5	5	4	4	4	4	4	4
343	2	0	2	1	1	4	5	4	4	4	4	4	5	4	4	4	4	4	5	5	4	4	3	4	4	4	4	4	4	4	4	4	4	4	4	5	5	5	5	5	3	3	4	3	4
344	4	0	1	0	1	3	4	4	3	4	3	4	4	4	4	4	4	3	4	4	4	3	4	4	4	4	3	3	3	2	4	4	4	4	4	4	4	4	3	4	3	4	4	4	4
345	2	0	1	0	1	4	4	4	4	4	4	3	3	5	5	4	3	4	4	3	3	1	2	3	3	3	3	2	2	4	3	3	3	4	4	2	3	4	4	5	2	4	2	3	3
346	3	0	3	1	1	5	5	5	5	5	5	5	5	5	5	4	5	5	5	4	5	4	4	4	5	5	5	5	5	4	5	5	5	5	5	5	5	5	5	5	5	5	5	5	5
347	3	0	5	0	1	5	5	5	5	5	4	4	3	4	5	5	5	5	5	5	5	3	4	5	5	5	4	5	5	3	4	5	5	5	5	4	4	4	4	4	5	5	5	5	5
348	5	0	4	1	2	4	4	4	4	4	4	4	4	4	4	4	3	4	4	4	4	3	4	4	4	3	3	4	4	3	4	4	3	3	4	4	4	4	3	3	2	3	3	2	2
349	2	0	1	1	1	4	5	5	4	5	5	5	5	5	5	5	5	5	5	5	5	5	5	5	5	5	5	5	5	5	5	5	5	5	4	5	5	5	5	5	5	5	5	5	5
350	2	1	1	1	3	2	4	4	4	4	3	4	4	3	4	3	2	4	4	2	5	3	4	4	4	4	4	4	3	1	3	3	2	4	3	4	3	3	3	2	3	3	3	3	1
351	2	0	3	0	1	5	5	5	5	5	5	3	4	3	5	3	4	4	5	4	4	5	4	5	5	5	5	5	5	4	5	5	5	5	5	3	3	3	4	4	4	4	4	4	4
352	4	0	3	1	1	5	4	5	5	5	4	4	4	4	4	5	4	4	5	4	4	3	4	4	4	4	5	4	4	4	4	5	4	4	4	4	4	4	4	4	4	4	4	4	4
353	2	0	3	1	1	4	4	4	4	4	5	5	5	3	5	4	4	4	5	5	5	4	5	5	5	5	4	4	4	3	5	4	5	5	5	4	4	4	5	4	5	5	5	5	5
354	2	1	1	1	1	5	5	5	5	5	5	5	3	2	5	5	5	5	5	5	4	3	4	5	5	4	4	3	5	4	5	5	5	5	5	5	5	5	5	5	5	5	5	5	5
355	2	0	1	1	1	5	5	5	5	5	5	5	5	3	5	5	5	5	5	4	5	4	5	5	5	5	5	5	5	5	5	5	5	4	5	5	4	4	4	5	4	5	4	4	4
356	2	1	2	1	3	4	5	5	5	4	5	4	5	3	5	3	4	3	3	4	3	3	2	3	2	4	3	3	3	2	2	3	3	3	2	4	3	3	3	4	1	2	3	3	2
357	1	0	0	1	1	2	2	2	1	1	3	1	2	5	2	1	1	1	1	1	3	3	1	1	1	1	1	1	1	1	1	1	1	1	1	4	3	2	2	2	1	3	1	1	1
358	1	0	0	1	1	3	4	5	4	4	3	2	4	2	4	4	4	4	4	4	2	2	4	4	4	4	4	4	4	4	4	4	4	5	5	3	4	4	4	4	3	3	3	4	3
359	2	0	1	1	1	3	2	3	2	2	2	2	3	2	3	2	3	3	2	4	3	3	3	4	4	2	4	3	5	3	5	5	3	4	4	4	3	3	4	3	4	3	4	3	4
360	1	0	0	1	1	4	4	5	4	5	4	5	4	3	4	5	4	4	5	5	4	4	3	5	4	5	5	5	5	5	5	5	5	5	5	5	4	4	4	4	5	5	5	5	5
361	2	0	1	1	3	4	4	4	4	3	4	2	4	3	4	4	4	4	4	4	4	3	4	3	4	4	4	4	4	4	4	3	4	3	4	3	3	3	4	4	4	4	4	4	3
362	2	0	0	0	1	5	4	4	5	5	5	5	3	5	5	4	3	3	3	4	4	4	4	3	4	4	4	4	4	4	4	5	4	3	4	4	5	4	5	5	5	4	5	4	4
363	2	1	1	1	3	4	4	5	4	4	5	4	4	3	4	4	3	4	4	3	4	3	4	4	4	4	4	4	5	4	3	5	4	4	4	5	4	4	3	4	4	3	3	3	4
364	3	0	2	1	0	3	4	4	5	4	4	2	4	2	4	4	4	4	4	4	4	3	4	4	4	4	4	4	4	4	4	2	4	4	4	4	4	4	4	4	4	4	4	4	4
365	1	0	1	1	1	3	4	2	4	4	4	3	4	3	5	4	4	3	5	3	4	2	4	4	4	4	4	4	4	4	4	4	4	4	4	4	4	4	4	4	3	3	3	3	3
367	2	0	0	1	2	4	5	5	5	4	4	5	4	3	5	4	4	4	4	5	5	4	4	4	4	4	4	4	5	5	4	4	4	4	4	5	4	4	4	4	4	4	3	3	5
368	4	0	4	0	2	4	5	4	5	4	4	4	4	4	4	4	3	3	4	4	4	4	4	4	4	5	5	5	4	3	4	4	3	3	4	5	5	4	4	4	4	1	4	4	4
369	1	0	0	1	1	4	4	5	4	4	4	4	3	3	4	5	4	5	5	5	4	4	4	5	4	4	5	4	4	4	4	4	4	4	5	5	3	4	4	4	4	4	4	4	4
370	2	1	0	1	1	5	5	5	4	5	5	3	4	5	5	5	5	5	4	4	4	4	5	4	5	5	5	4	4	3	5	5	5	4	5	5	5	5	5	5	4	4	4	5	4
371	2	0	3	0	1	5	5	4	5	5	5	5	4	5	5	4	4	4	4	4	4	4	3	4	4	4	4	4	4	2	4	2	3	3	4	4	4	4	4	4	3	3	2	2	1
372	2	0	1	0	1	4	4	4	4	4	4	4	4	3	4	4	4	4	4	4	4	4	4	4	4	4	4	4	4	3	4	4	4	4	4	4	4	4	4	4	3	4	3	3	3
373	2	0	1	1	0	3	4	5	4	4	4	2	4	3	5	4	4	4	4	4	5	4	4	4	4	4	4	4	4	2	3	4	4	4	4	4	4	4	4	4	4	3	4	4	4
375	3	0	4	0	1	5	5	5	5	4	4	4	4	5	5	4	5	4	5	5	5	4	4	4	5	4	4	3	5	3	3	2	3	3	3	4	4	4	4	4	5	4	4	4	4
376	2	0	0	1	2	5	5	5	4	5	4	4	4	5	5	5	4	5	5	5	5	5	5	5	4	4	5	4	4	4	4	5	5	4	4	5	4	4	4	4	4	4	4	4	5
377	1	0	0	1	1	4	4	4	5	5	4	5	4	1	4	5	4	5	5	5	2	2	4	5	5	4	5	5	5	5	4	5	5	4	5	4	4	3	4	4	4	4	5	5	4
378	2	0	1	0	1	3	4	3	3	3	2	2	2	3	4	2	2	3	4	2	3	2	4	2	3	3	4	3	3	2	3	3	4	4	4	3	3	3	4	4	2	2	2	2	3
379	2	0	1	1	3	2	1	1	2	2	2	1	2	1	1	1	1	2	1	1	1	1	1	2	2	1	2	2	1	2	1	1	3	1	2	2	1	1	2	1	1	1	1	1	1
380	3	0	3	1	2	5	5	5	5	5	5	5	5	5	5	4	4	4	4	4	4	4	4	5	4	5	5	5	4	5	5	4	5	5	5	3	3	3	4	4	4	5	5	5	5
381	2	0	0	1	2	3	4	4	4	4	4	4	4	3	4	4	4	4	4	4	4	3	4	4	4	4	4	3	4	4	4	4	3	4	4	4	4	4	4	4	4	4	4	4	4
382	3	0	4	1	0	4	5	4	5	5	5	4	4	4	5	4	3	3	4	4	4	3	4	4	4	4	3	3	3	3	4	3	3	3	4	4	4	4	4	4	3	3	4	3	3
383	2	2	2	0	0	3	3	3	4	4	4	4	3	5	5	5	4	5	5	4	4	3	3	4	4	3	4	4	4	3	4	4	4	4	4	4	4	4	4	4	3	3	4	4	2
384	4	0	2	0	1	3	3	3	4	3	3	4	4	4	4	4	3	3	3	3	3	3	3	3	3	3	4	3	4	3	4	4	4	4	4	5	2	2	2	3	3	3	3	3	3
385	4	0	1	1	1	4	3	5	5	4	3	2	3	4	5	4	3	3	4	3	3	2	4	4	4	4	3	3	3	3	3	3	3	3	3	4	4	4	3	4	4	4	4	4	4
386	1	1	1	1	1	5	4	2	4	3	3	5	5	3	3	4	5	5	3	3	5	5	3	3	4	4	2	2	2	4	5	2	3	3	2	4	3	2	2	2	5	4	4	3	4
387	2	0	1	1	2	4	4	3	4	4	3	4	4	4	4	3	3	3	2	2	4	3	3	3	3	3	4	3	2	2	3	2	2	4	4	3	3	4	4	4	2	1	1	2	1
388	5	2	4	1	0	4	4	3	3	3	4	4	5	4	4	3	4	3	3	4	4	3	4	4	4	4	4	4	4	3	4	4	4	4	4	4	3	3	3	4	4	3	4	3	3
389	5	0	5	1	1	3	2	4	5	5	3	3	3	4	4	2	2	2	3	2	2	3	3	3	3	3	3	3	2	2	2	2	2	3	3	5	4	4	2	2	2	3	3	3	2
390	2	0	1	0	2	4	4	4	4	3	4	4	4	3	3	5	4	4	5	4	4	3	5	4	4	4	4	4	4	4	4	4	4	4	4	5	5	5	5	5	4	4	4	4	4
392	1	0	1	1	1	4	5	5	3	4	3	4	3	4	4	3	4	4	4	5	5	3	4	4	5	5	5	5	5	5	5	5	5	5	5	4	5	5	4	5	5	5	5	4	5
393	2	1	2	1	4	4	5	4	3	2	5	4	5	2	4	4	4	3	4	3	2	4	4	3	4	4	3	4	2	2	3	3	4	4	2	2	2	2	3	3	3	2	3	2	3
394	3	0	2	1	0	5	5	5	5	5	5	3	5	4	5	4	3	3	4	4	4	3	3	5	5	5	4	5	4	5	5	5	5	5	5	3	3	3	3	3	3	3	3	3	3
397	3	0	4	0	1	5	5	5	5	5	5	5	5	5	5	5	3	4	5	5	5	4	5	5	5	5	5	5	5	3	5	5	5	5	5	4	5	4	3	5	5	5	5	4	4
398	3	0	3	0	1	4	4	4	5	4	5	5	3	3	4	4	3	3	4	3	4	4	4	5	5	4	4	5	5	3	4	5	5	5	4	3	3	3	4	4	4	4	4	4	3
399	4	1	3	1	1	5	5	5	5	5	5	2	3	3	5	5	3	3	4	4	4	3	4	5	5	5	5	4	5	4	5	5	5	5	5	4	4	4	4	5	4	4	4	4	3
401	2	0	2	1	0	3	4	2	5	5	5	2	5	3	4	3	3	2	4	4	4	2	4	3	3	4	4	5	4	5	5	5	5	5	5	2	4	4	4	4	3	5	5	4	4
402	0	0	0	1	1	5	4	4	4	4	4	4	4	4	4	4	3	3	3	3	5	3	3	4	5	4	5	4	4	3	4	5	4	5	5	3	4	4	4	4	5	4	3	4	3
403	3	0	2	0	1	3	4	5	4	4	4	3	3	3	3	4	3	4	4	5	4	3	4	4	4	4	3	3	5	4	3	4	4	4	4	3	3	4	4	4	4	3	3	4	4
404	3	1	3	0	1	5	5	5	4	4	5	5	4	4	5	5	4	5	5	5	5	5	4	5	5	5	5	5	5	4	5	5	5	5	5	2	4	4	3	5	5	5	5	5	4
405	4	0	5	1	0	5	5	4	4	3	5	5	5	3	3	3	2	3	4	3	3	3	3	3	4	4	2	3	3	2	3	3	3	4	4	3	4	3	4	2	4	3	3	3	3
406	2	0	3	0	3	3	4	4	4	4	4	4	4	4	4	5	4	4	4	4	4	4	4	4	4	4	4	4	4	4	4	4	4	4	4	3	4	4	4	4	4	4	4	4	4
407	4	1	3	0	2	5	4	4	5	5	4	5	4	3	4	5	5	4	4	5	5	5	5	5	4	5	5	5	5	4	5	5	5	4	4	5	5	5	5	5	5	5	4	5	5
408	2	0	1	1	3	5	5	5	4	4	5	5	3	5	5	4	4	4	5	4	5	4	5	5	5	5	4	4	4	3	4	4	4	4	4	4	5	5	5	4	3	3	4	4	3
409	1	1	0	1	1	4	5	5	5	4	5	5	4	5	5	5	5	5	5	4	5	4	5	5	5	5	5	4	5	5	5	5	5	5	5	4	5	5	5	5	5	5	5	5	5
411	4	1	3	0	1	3	2	2	2	4	5	4	4	1	1	2	1	3	2	1	4	1	1	3	3	4	2	2	2	1	3	3	2	2	2	1	2	3	2	1	2	2	1	1	1
412	2	0	1	0	1	2	3	1	2	1	3	2	1	1	2	2	1	1	1	1	1	1	1	2	1	2	2	1	2	1	1	1	1	2	2	1	1	2	1	1	2	2	1	2	3
